# Supplementary material for: Validation of a Novel Multivariate Method of Defining HIV-Associated Cognitive Impairment
Source: Open Forum Infect Dis. 2019 May 3;6(6):ofz198. doi: 10.1093/ofid/ofz198 (PMC6590980; doi:10.1093/ofid/ofz198)
Supplement: ofz198_suppl_supplementary_digital_content_3 [file ofz198_suppl_supplementary_digital_content_3.xlsx]

## Sheet: #LN00111
									Frascati				GDS				NMM - 5%				NMM - 10%				NMM - 15%				NMM - 20%
Dependent	Pr > |t|	LSMeanFALSE	LSMeanTRUE	LowerCLFALSE	LowerCLTRUE	UpperCLFALSE	UpperCLTRUE		Not impaired	Impaired	p-value		Not impaired	Impaired	p-value		Not impaired	Impaired	p-value		Not impaired	Impaired	p-value		Not impaired	Impaired	p-value		Not impaired	Impaired	p-value
GM	0.0589	0.658486	0.639798	0.650845	0.621757	0.666128	0.657838		0.658 (0.650, 0.666)	0.643 (0.625, 0.661)	0.1273		0.658 (0.650, 0.666)	0.644 (0.626, 0.661)	0.1319		0.657 (0.649, 0.664)	0.643 (0.618, 0.669)	0.3151		0.658 (0.650, 0.665)	0.637 (0.616, 0.658)	0.0655		0.658 (0.651, 0.666)	0.640 (0.622, 0.658)	0.0589		0.659 (0.652, 0.667)	0.640 (0.624, 0.656)	0.0312
WBV	0.0243	1.13538	1.10343	1.12445	1.07764	1.14631	1.12923		1.133 (1.122, 1.144)	1.118 (1.092, 1.143)	0.2713		1.134 (1.123, 1.145)	1.114 (1.089, 1.139)	0.1524		1.133 (1.122, 1.143)	1.106 (1.070, 1.142)	0.1572		1.134 (1.123, 1.144)	1.105 (1.074, 1.135)	0.0711		1.135 (1.124, 1.146)	1.103 (1.078, 1.129)	0.0243		1.136 (1.125, 1.147)	1.106 (1.083, 1.129)	0.0195
WM	0.1043	0.476897	0.463635	0.470577	0.448717	0.483216	0.478553		0.475 (0.469, 0.481)	0.474 (0.460, 0.489)	0.9411		0.476 (0.469, 0.482)	0.471 (0.456, 0.485)	0.5038		0.476 (0.470, 0.482)	0.462 (0.442, 0.483)	0.2123		0.476 (0.470, 0.482)	0.467 (0.450, 0.485)	0.3619		0.477 (0.471, 0.483)	0.464 (0.449, 0.479)	0.1043		0.477 (0.470, 0.483)	0.466 (0.453, 0.479)	0.1469
lh_MeanThickness_t	0.0491	2.36842	2.32238	2.35036	2.27973	2.38649	2.36503		2.364 (2.346, 2.382)	2.348 (2.305, 2.390)	0.4768		2.365 (2.347, 2.384)	2.342 (2.300, 2.383)	0.2985		2.367 (2.350, 2.384)	2.287 (2.228, 2.345)	0.0091		2.367 (2.350, 2.385)	2.312 (2.263, 2.362)	0.0373		2.368 (2.350, 2.386)	2.322 (2.280, 2.365)	0.0491		2.368 (2.349, 2.387)	2.334 (2.296, 2.372)	0.1137
rh_MeanThickness_t	0.0476	2.36914	2.32138	2.35053	2.27743	2.38776	2.36533		2.364 (2.345, 2.383)	2.351 (2.307, 2.395)	0.5739		2.367 (2.348, 2.386)	2.339 (2.296, 2.382)	0.2386		2.368 (2.351, 2.386)	2.281 (2.221, 2.341)	0.0059		2.368 (2.350, 2.386)	2.309 (2.258, 2.360)	0.0291		2.369 (2.351, 2.388)	2.321 (2.277, 2.365)	0.0476		2.369 (2.349, 2.388)	2.334 (2.295, 2.373)	0.1158
t_whole_brain_AD	0.4357	1.18123	1.18689	1.17559	1.17357	1.18687	1.2002		1.180 (1.174, 1.185)	1.196 (1.183, 1.209)	0.0203		1.180 (1.175, 1.186)	1.191 (1.178, 1.204)	0.1334		1.181 (1.176, 1.187)	1.192 (1.174, 1.211)	0.2515		1.182 (1.176, 1.187)	1.185 (1.169, 1.201)	0.6906		1.181 (1.176, 1.187)	1.187 (1.174, 1.200)	0.4357		1.181 (1.175, 1.187)	1.187 (1.175, 1.199)	0.3653
t_whole_brain_FA	0.1131	0.499107	0.491639	0.495458	0.483025	0.502756	0.500253		0.499 (0.496, 0.503)	0.491 (0.483, 0.500)	0.0938		0.499 (0.495, 0.503)	0.493 (0.485, 0.501)	0.1832		0.499 (0.495, 0.502)	0.490 (0.478, 0.502)	0.189		0.499 (0.495, 0.502)	0.493 (0.482, 0.503)	0.255		0.499 (0.495, 0.503)	0.492 (0.483, 0.500)	0.1131		0.499 (0.495, 0.503)	0.494 (0.486, 0.502)	0.2572
t_whole_brain_RD	0.0963	0.507844	0.520176	0.502107	0.506632	0.513581	0.53372		0.507 (0.502, 0.513)	0.524 (0.511, 0.537)	0.0217		0.508 (0.502, 0.513)	0.520 (0.507, 0.533)	0.0797		0.509 (0.503, 0.514)	0.524 (0.505, 0.542)	0.1246		0.509 (0.503, 0.514)	0.518 (0.502, 0.534)	0.2533		0.508 (0.502, 0.514)	0.520 (0.507, 0.534)	0.0963		0.508 (0.502, 0.514)	0.517 (0.505, 0.529)	0.1655
t_whole_brain_TR	0.1514	2.19692	2.22724	2.18054	2.18858	2.21329	2.2659		2.194 (2.178, 2.210)	2.244 (2.206, 2.281)	0.0159		2.196 (2.179, 2.212)	2.231 (2.194, 2.268)	0.0808		2.198 (2.183, 2.214)	2.240 (2.186, 2.293)	0.141		2.199 (2.183, 2.215)	2.222 (2.176, 2.267)	0.348		2.197 (2.181, 2.213)	2.227 (2.189, 2.266)	0.1514		2.197 (2.180, 2.214)	2.221 (2.187, 2.256)	0.199
Dependent	Pr > |t|	LSMeanFALSE	LSMeanTRUE	LowerCLFALSE	LowerCLTRUE	UpperCLFALSE	UpperCLTRUE
cor_brain_PAD	0.9768	2.88936	2.83817	1.48897	-0.373589	4.28975	6.04992																		2.889 (1.489, 4.290)	2.838 (-0.374, 6.050)	0.9768
cor_brain_PAD	0.8708	2.84014	3.1308	1.45214	-0.162484	4.22814	6.42408																		2.840 (1.452, 4.228)	3.131 (-0.162, 6.424)	0.8708
cor_brain_PAD	0.9301	2.86666	3.07498	1.53029	-1.4689	4.20303	7.61885																		2.867 (1.530, 4.203)	3.075 (-1.469, 7.619)	0.9301
cor_brain_PAD	0.5586	2.75942	3.9437	1.40299	0.133438	4.11585	7.75396																		2.759 (1.403, 4.116)	3.944 (0.133, 7.754)	0.5586
cor_brain_PAD	0.5392	2.72412	3.83677	1.33647	0.505581	4.11177	7.16796																		2.724 (1.336, 4.112)	3.837 (0.506, 7.168)	0.5392
cor_brain_PAD	0.7307	2.77921	3.34535	1.35886	0.386604	4.19956	6.30409																		2.779 (1.359, 4.200)	3.345 (0.387, 6.304)	0.7307
t_whole_brain_FA	0.1832	0.498983	0.492901	0.495297	0.484598	0.50267	0.501203																		0.499 (0.495, 0.503)	0.493 (0.485, 0.501)	0.1832
t_whole_brain_RD	0.0797	0.507649	0.520222	0.501877	0.507222	0.513421	0.533222																		0.508 (0.502, 0.513)	0.520 (0.507, 0.533)	0.0797
t_whole_brain_TR	0.0808	2.19569	2.23135	2.17925	2.19434	2.21212	2.26836																		2.196 (2.179, 2.212)	2.231 (2.194, 2.268)	0.0808

## Sheet: CHARTER data
	Frascati/HAND				GDS				NMM - 5%				NMM - 10%				NMM - 12.5%				NMM - 15%				NMM - 20%
	Not impaired (n=74)	Impaired (n=65)	p-value		Not impaired (n=98)	Impaired (n=41)	p-value		Not impaired (n=133)	Impaired (n=6)	p-value		Not impaired (n=120)	Impaired (n=19)	p-value		Not impaired (n=114)	Impaired (n=25)	p-value		Not impaired (n=110)	Impaired (n=29)	p-value		Not impaired (n=96)	Impaired (n=43)	p-value
Grey matter volume	0.662 (0.634, 0.689)	0.660 (0.633, 0.686)	0.716		0.661 (0.633, 0.689)	0.660 (0.633, 0.686)	0.857		0.660 (0.634, 0.686)	0.659 (0.623, 0.696)	0.957		0.660 (0.635, 0.686)	0.640 (0.610, 0.670)	0.017		0.662 (0.637, 0.687)	0.642 (0.613, 0.671)	0.009		0.664 (0.638, 0.689)	0.643 (0.615, 0.670)	0.004		0.662 (0.636, 0.688)	0.655 (0.628, 0.683)	0.302
White matter volume	0.537 (0.506, 0.567)	0.532 (0.503, 0.561)	0.499		0.538 (0.508, 0.568)	0.531 (0.502, 0.560)	0.352		0.533 (0.504, 0.562)	0.534 (0.494, 0.574)	0.957		0.533 (0.505, 0.562)	0.541 (0.507, 0.575)	0.415		0.533 (0.504, 0.562)	0.533 (0.501, 0.566)	0.994		0.535 (0.506, 0.563)	0.526 (0.495, 0.558)	0.307		0.535 (0.506, 0.563)	0.530 (0.499, 0.560)	0.499
Brain PAD score	-4.1 (-10.3, 2.2)	-4.6 (-10.5, 1.3)	0.705		-4.5 (-10.8, 1.7)	-4.4 (-10.4, 1.5)	0.962		-4.2 (-10.1, 1.7)	-7.3 (-15.6, 0.9)	0.324		-4.5 (-10.3, 1.4)	-4.0 (-11.0, 3.0)	0.818		-4.7 (-10.5, 1.2)	-2.6 (-9.3, 4.0)	0.250		-5.0 (-10.8, 0.8)	-1.8 (-8.2, 4.5)	0.057		-5.0 (-10.9, 0.9)	-3.0 (-9.2, 3.2)	0.172

## Sheet: COBRA - MRI measures
	Frascati/HAND				GDS				NMM - 5%				NMM - 10%				NMM - 12.5%				NMM - 15%				NMM - 20%
	Not impaired (n=111)	Impaired (n=22)	p-value		Not impaired (n=109)	Impaired (n=24)	p-value		Not impaired (n=121)	Impaired (n=12)	p-value		Not impaired (n=116)	Impaired (n=17)	p-value		Not impaired (n=112)	Impaired (n=21)	p-value		Not impaired (n=109)	Impaired (n=24)	p-value		Not impaired (n=104)	Impaired (n=29)	p-value
Grey matter	0.658 (0.650, 0.666)	0.643 (0.625, 0.661)	0.1273		0.658 (0.650, 0.666)	0.644 (0.626, 0.661)	0.1319		0.657 (0.649, 0.664)	0.643 (0.618, 0.669)	0.3151		0.658 (0.650, 0.665)	0.637 (0.616, 0.658)	0.0655		0.658 (0.651, 0.666)	0.637 (0.619, 0.656)	0.0365		0.658 (0.651, 0.666)	0.640 (0.622, 0.658)	0.0589		0.659 (0.652, 0.667)	0.640 (0.624, 0.656)	0.0312
Whole brain volume	1.133 (1.122, 1.144)	1.118 (1.092, 1.143)	0.2713		1.134 (1.123, 1.145)	1.114 (1.089, 1.139)	0.1524		1.133 (1.122, 1.143)	1.106 (1.070, 1.142)	0.1572		1.134 (1.123, 1.144)	1.105 (1.074, 1.135)	0.0711		1.134 (1.123, 1.145)	1.106 (1.079, 1.133)	0.0571		1.135 (1.124, 1.146)	1.103 (1.078, 1.129)	0.0243		1.136 (1.125, 1.147)	1.106 (1.083, 1.129)	0.0195
White matter	0.475 (0.469, 0.481)	0.474 (0.460, 0.489)	0.9411		0.476 (0.469, 0.482)	0.471 (0.456, 0.485)	0.5038		0.476 (0.470, 0.482)	0.462 (0.442, 0.483)	0.2123		0.476 (0.470, 0.482)	0.467 (0.450, 0.485)	0.3619		0.476 (0.470, 0.482)	0.469 (0.454, 0.485)	0.4335		0.477 (0.471, 0.483)	0.464 (0.449, 0.479)	0.1043		0.477 (0.470, 0.483)	0.466 (0.453, 0.479)	0.1469
Cortical thickness - L	2.364 (2.346, 2.382)	2.348 (2.305, 2.390)	0.4768		2.365 (2.347, 2.384)	2.342 (2.300, 2.383)	0.2985		2.367 (2.350, 2.384)	2.287 (2.228, 2.345)	0.0091		2.367 (2.350, 2.385)	2.312 (2.263, 2.362)	0.0373		2.368 (2.350, 2.386)	2.318 (2.273, 2.362)	0.0355		2.368 (2.350, 2.386)	2.322 (2.280, 2.365)	0.0491		2.368 (2.349, 2.387)	2.334 (2.296, 2.372)	0.1137
Cortical thickness - R	2.364 (2.345, 2.383)	2.351 (2.307, 2.395)	0.5739		2.367 (2.348, 2.386)	2.339 (2.296, 2.382)	0.2386		2.368 (2.351, 2.386)	2.281 (2.221, 2.341)	0.0059		2.368 (2.350, 2.386)	2.309 (2.258, 2.360)	0.0291		2.369 (2.350, 2.387)	2.317 (2.271, 2.363)	0.0357		2.369 (2.351, 2.388)	2.321 (2.277, 2.365)	0.0476		2.369 (2.349, 2.388)	2.334 (2.295, 2.373)	0.1158
Whole brain AD	1.180 (1.174, 1.185)	1.196 (1.183, 1.209)	0.0203		1.180 (1.175, 1.186)	1.191 (1.178, 1.204)	0.1334		1.181 (1.176, 1.187)	1.192 (1.174, 1.211)	0.2515		1.182 (1.176, 1.187)	1.185 (1.169, 1.201)	0.6906		1.182 (1.176, 1.188)	1.182 (1.168, 1.196)	0.9808		1.181 (1.176, 1.187)	1.187 (1.174, 1.200)	0.4357		1.181 (1.175, 1.187)	1.187 (1.175, 1.199)	0.3653
Whole brain FA	0.499 (0.496, 0.503)	0.491 (0.483, 0.500)	0.0938		0.499 (0.495, 0.503)	0.493 (0.485, 0.501)	0.1832		0.499 (0.495, 0.502)	0.490 (0.478, 0.502)	0.189		0.499 (0.495, 0.502)	0.493 (0.482, 0.503)	0.255		0.499 (0.495, 0.502)	0.494 (0.485, 0.503)	0.3477		0.499 (0.495, 0.503)	0.492 (0.483, 0.500)	0.1131		0.499 (0.495, 0.503)	0.494 (0.486, 0.502)	0.2572
Whole brain RD	0.507 (0.502, 0.513)	0.524 (0.511, 0.537)	0.0217		0.508 (0.502, 0.513)	0.520 (0.507, 0.533)	0.0797		0.509 (0.503, 0.514)	0.524 (0.505, 0.542)	0.1246		0.509 (0.503, 0.514)	0.518 (0.502, 0.534)	0.2533		0.509 (0.503, 0.514)	0.516 (0.501, 0.530)	0.3734		0.508 (0.502, 0.514)	0.520 (0.507, 0.534)	0.0963		0.508 (0.502, 0.514)	0.517 (0.505, 0.529)	0.1655
Whole brain Trace	2.194 (2.178, 2.210)	2.244 (2.206, 2.281)	0.0159		2.196 (2.179, 2.212)	2.231 (2.194, 2.268)	0.0808		2.198 (2.183, 2.214)	2.240 (2.186, 2.293)	0.141		2.199 (2.183, 2.215)	2.222 (2.176, 2.267)	0.348		2.200 (2.183, 2.216)	2.213 (2.173, 2.254)	0.5266		2.197 (2.181, 2.213)	2.227 (2.189, 2.266)	0.1514		2.197 (2.180, 2.214)	2.221 (2.187, 2.256)	0.199
Brain PAD score	2.840 (1.452, 4.228)	3.131 (-0.162, 6.424)	0.8708		2.889 (1.489, 4.290)	2.838 (-0.374, 6.050)	0.9768		2.867 (1.530, 4.203)	3.075 (-1.469, 7.619)	0.9301		2.759 (1.403, 4.116)	3.944 (0.133, 7.754)	0.5586		2.760 (1.384, 4.135)	3.702 (0.285, 7.119)	0.6088		2.724 (1.336, 4.112)	3.837 (0.506, 7.168)	0.5392		2.779 (1.359, 4.200)	3.345 (0.387, 6.304)	0.7307
